# Supplementary material for: Exploring Nutritional Quality and Bioactive Compounds in Oat Mediterranean Landraces and Cultivars
Source: Antioxidants (Basel). 2026 Mar 9;15(3):341. doi: 10.3390/antiox15030341 (PMC13024331; doi:10.3390/antiox15030341)
Supplement: Supplementary file 1 [file antioxidants-15-00341-s001.zip]

Archive with 1 entries (1 files):
- antioxidants-4130574-supplementary.pdf
